# Supplementary material for: The Association of Socio-Economic Factors and Indigenous Crops on the Food Security Status of Farming Households in KwaZulu-Natal Province
Source: Agriculture (Basel). Author manuscript; Available in PMC 2024 Jul 29. (PMC7616313; doi:10.3390/agriculture14030415)
Supplement: Supplementary Materials [file EMS197330-supplement-Supplementary_Materials.zip]

Archive with 1 entries (1 files):
- agriculture-2846553-supplementary.pdf
